# Supplementary material for: QTL mapping of a Brazilian bioethanol strain links the cell wall protein-encoding gene GAS1 to low pH tolerance in S. cerevisiae
Source: Biotechnol Biofuels. 2021 Dec 16;14:239. doi: 10.1186/s13068-021-02079-6 (PMC8675505; doi:10.1186/s13068-021-02079-6)
Supplement: Supplementary file 3 — Additional file 3. GAS1 mutation profile of 1053 distinct Saccharomyces cerevisiae strains. [file 13068_2021_2079_MOESM3_ESM.xlsx]

## Sheet: S1
Supplementary table S1: GAS1 mutation profile of 1053 distinct Saccharomyces cerevisiae strains.﻿
Nucleotide at position 631	Nucleotide at position 1314	Isolate name	Isolation	Geographical origins
A	T	1560	Manzanilla-Alorena, olive (Noe), 2003	Aceituna, Spain
A	T	UCD_09-448	Olives from Middle of season 1. on RBCA 11.25.09 Streaked onto PDA 11/30/09	Davis, CA, UCD
A	T	UCD_11-601	Olive fermentation, 1-gallon, Bucket 5B brine, Sicilian style olives, inoculated with Saccharomyces cerevisiase from 2009 olives.	Davis, CA, UCD Food Science, Pilot plant.
A	T	CEN.PK	Laboratory	Germany
A	T	CBS2909	Human feces	NA
A	T	W303	Lab strain	NA
A	T	YJM248	Faeces	NA
A	T	BY4742	Laboratory	NA
A	T	D273-10B	Laboratory	NA
A	T	FY1679	Laboratory (S288C derivatre)	NA
A	T	JK9-3d	Laboratory	NA
A	T	S288C	Laboratory	NA
A	T	SEY6210	Laboratory	NA
A	T	Sigma1278b	Laboratory	NA
A	T	SK1	Laboratory	NA
A	T	W303	Laboratory	NA
A	T	X2180-1A	Laboratory (S288C diploidization)	NA
A	T	CBS2910	Human feces	Portugal
A	T	YJM1078	Clinical	Portugal
A	T	1	Chalcidoidea	Schleswig-Holstein
A	T	CBS3093_1b	Alpechin (waste from olive oil production)	Spain
A	T	CBS3081	Alpechin (waste from olive oil production)	Spain
A	T	CBS3093	Alpechin (waste from olive oil production)	Spain
A	T	CBS4903	Alpechin (waste from olive oil production)	Spain
A	T	CBS5378	Alpechin (waste from olive oil production)	Spain
A	T	CECT10497	Alpechin (waste from olive oil production)	Spain
A	T	CECT10266	Tanning liquor	Spain
A	T	DBVPG6302	Alpechin (waste from olive oil production)	Spain
A	T	CECT10171-5B	Larvae of Dacus oleae	Spain
A	T	CBS7765	Salmo gairdneri (rainbow trout)	Sweden, Goteborg
A	T	DBVPG6350	Salmo gairdneri (rainbow trout)	USA
A	T	YPH499	Laboratory	USA
G	T	PW5_b	Raphia palm wine	Aba, Abia State, Nigeria
G	T	CH02	Pearl millet beer	Abengourou, Ivory Coast
G	T	CH06	Pearl millet beer	Abengourou, Ivory Coast
G	T	CH10	Pearl millet beer	Abengourou, Ivory Coast
G	T	CH11	Pearl millet beer	Abengourou, Ivory Coast
G	T	CH14	Pearl millet beer	Abengourou, Ivory Coast
G	T	CH13	Pearl millet beer	Abengourou, Ivory Coast
G	T	DBVPG1632	Grape must	Abertura, La Mancha, Spain
G	T	DBVPG1105	Grapes	Adelaide, Australia
G	T	YJM1463	White Tecc	Africa
G	T	DBVPG6044	Wild isolate	Africa
G	T	T73_1b	Monastrel grape fermentation (red wine)	Alicante, Spain
G	T	CLIB648	Dairy, whey	Alpes, France
G	T	CLIB649	Dairy, whey	Alpes, France
G	T	malade 98 3312	Feces, clinical	Amiens, France
G	T	malade 98 3161	Feces, therapy	Amiens, France
G	T	malade 98 2574	Feces, therapy	Amiens, France
G	Y	malade 98 2601	Feces, clinical	Amiens, France
G	T	CLIB340	Bakery levain	Anatolia, Turkey
G	T	DBVPG1126	Grape must	Aquila, Italy
G	T	VF8_(6)	Bioethanol, Sao Joao sugar mill	Araras, Sao Paulo, Brazil
G	T	L-982	Wine	Argentina
G	T	MC5	Cooked wine (vino cotto)	Ascoli Piceno, Italy
G	T	MC8	Cooked wine (vino cotto)	Ascoli Piceno, Italy
G	T	N95-5-1A	Exudate of Quercus sp.	Augusta, MI 49012, USA
G	T	N95-6-1C	Exudate of Quercus sp.	Augusta, MI 49012, USA
G	T	DBVPG1163	Cherries	Aurum, Sicily, Italy
G	T	CLIB326_1	Bakery	Australia
G	T	CLIB889	Bakery	Australia
G	T	DBVPG1106	Grapes	Australia
G	T	DBVPG1108	Grapes	Australia
G	T	AWRI1631	Winery	Australia
G	C	YJM269_1b	Red Blauer Portugieser grapes	Austria
G	T	CBS1464	Infected nail of 4 yo girl	Austria
G	T	SJ5L17	Probiotic	Austria
G	T	SJ5L18	Probiotic	Austria
G	T	T7_b	Exudate from Quercus sp.	Babler State Park, MO, USA
G	T	UWOPS83-787_3	Opuntia spp.	Bahamas
G	T	YJM1443	Fruit	Bahamas
G	T	DBVPG1080	Grape must	Barletta, Italy
G	T	4LBI-3	Spontaneous grape fermentation	Basilicata, Italy
G	T	HN6	Rotten wood	Bawangling Mountain, Hainan province, China
G	T	SJ5L12	Leaf of Trema orientalis	Beinan, Taitung, Taiwan
G	T	CBS1230	Beer	Belgium
G	T	CBS2271	Wine	Belgium
G	T	NCYC_2780	Vagina	Belgium
G	T	DBVPG6695	Orval Trappist beer	Belgium
G	Y	DBVPG6694	Artois Peterman beer	Belgium
G	Y	DBVPG6693	Beer	Belgium
G	Y	6.2_WLP570	Carlsberg Beer	Belgium
G	T	DBVPG4317	Fermenting refrigerated Grape must (5C ca)	Bettona, Perugia, Italy
G	T	CLQCA_13-023	Wax on rock surface	Bolivar, Ecuador
G	T	ho_SB	Wine	Bordeaux
G	T	sample 40	Tree leaves	Bordeaux, France
G	T	sample 50	Dead tree	Bordeaux, France
G	T	sample 33	Flower	Bordeaux, France
G	T	N22.00-5D	Fruit of Grataegus dachurica	Botanical garden, Blagoveshchensk, Russia
G	T	N3.00-7A	Grape berries of wild Vitus amurensis	Botanical garden, Blagoveshchensk, Russia
G	T	N159.01-2B	Exudate of Quercus mongolica	Botanical garden, Blagoveshchensk, Russia
G	T	N163.01-5A	Exudate of Quercus mongolica	Botanical garden, Blagoveshchensk, Russia
G	T	N37-1A	Exudate of Quercus robur	Botanical Garden, Novosibirsk, Siberia, Russia
G	T	N38-4A	Exudate of Quercus robur	Botanical Garden, Novosibirsk, Siberia, Russia
G	T	21-4-103	River water (Morava)	Bratislava, Deninska Nova Ves, Slovakia
G	T	21-4-105	River water Morava	Bratislava, Deninska Nova Ves, Slovakia
G	T	21-4-99	River water (Danube)	Bratislava, Slovakia
G	T	21-4-101	River water (Danube)	Bratislava, Slovakia
G	T	CCY_21-4-102	River water (Danube)	Bratislava, Slovakia
G	C	CBS7962	Fermenting concentrated syrup (sugar cane)	Brazil
G	C	CBS7964	Fermenting concentrated syrup (sugar cane)	Brazil
G	C	M.14.1	Cachaça	Brazil
G	C	RP.10.14	Bioethanol	Brazil
G	C	SM.9.1.AL1	Bioethanol	Brazil
G	C	SM.9.2.BR3(L)	Bioethanol	Brazil
G	C	SM.9.4.BL2	Bioethanol	Brazil
G	C	SM.9.4.BR1	Bioethanol	Brazil
G	C	SM.9.4.BR2	Bioethanol	Brazil
G	C	SM.8.2.C13	Bioethanol	Brazil
G	C	SM.8.7.L8	Bioethanol	Brazil
G	C	SM.8.7.L9	Bioethanol	Brazil
G	C	SM.8.7.BR1	Bioethanol	Brazil
G	C	SM.8.8.BL1	Bioethanol	Brazil
G	C	SM.8.8.CVR1	Bioethanol	Brazil
G	C	SA.1.5.	Bioethanol	Brazil
G	C	SA.9.2.BL3	Bioethanol	Brazil
G	C	SA.9.3.VR1	Bioethanol	Brazil
G	C	SA.9.4.VL4	Bioethanol	Brazil
G	C	SA.10.1.VL1	Bioethanol	Brazil
G	C	SA.10.1.VR4	Bioethanol	Brazil
G	C	RP11.4.1	Bioethanol	Brazil
G	C	RP11.4.11	Bioethanol	Brazil
G	C	JAY291	Bioethanol	Brazil
G	C	SA-1	Bioethanol	Brazil
G	C	CAT-1	Bioethanol	Brazil
G	C	BG-1	Bioethanol	Brazil
G	T	DBVPG6590	Alcohol production tank	Brazil
G	T	RP.10.4	Bioethanol	Brazil
G	T	SM.9.1.BL7	Bioethanol	Brazil
G	T	SM8.3.M5	Bioethanol	Brazil
G	T	RP11.4.14	Bioethanol	Brazil
G	Y	M.9.1	Cachaça	Brazil
G	Y	RP.10.13	Bioethanol	Brazil
G	Y	SA.9.4.BR2	Bioethanol	Brazil
G	T	CBS382	Beer	Brazil, Rio de Janeiro
G	T	SRC 147	Bioindustrial strains	Bretagne, France
G	T	SRC 213	Bioindustrial strains	Bretagne, France
G	C	CLIB483_1b	Cider	Brittany, France
G	T	CLIB484	Cider brewery, industrial raw juice	Brittany, France
G	T	CLIB485	Cider brewery, industrial raw juice	Brittany, France
G	T	CLIB1040	Cider brewery, raw apple juice	Brittany, France
G	T	CLIB1059	Cider brewery, half fermenting apple juice	Brittany, France
G	T	CLIB1060	Cider brewery, half fermenting apple juice	Brittany, France
G	T	CLIB1062	Cider brewery, half fermenting apple juice	Brittany, France
G	T	perentol	S. boulardii isolates (from Perenterol capsule)	Brussels, Belgium
G	T	FTPW4	Palm wine	Burkina Faso
G	T	FTPW3	Palm wine	Burkina Faso
G	T	FTPW32	Palm wine	Burkina Faso
G	T	FTPW35	Palm wine	Burkina Faso
G	T	DBVPG6696	Banana wine	Burundi
G	T	MUCL_30909-2C	Cassava	Burundi
G	T	CBS3012	Wine	Cadiz, Spain
G	T	CBS3013	Wine	Cadiz, Spain
G	T	Me7	Unknown	Cai Be, South Vietnam
G	T	DBVPG3098	Grape must	Calabria, Italy
G	T	RM11-1a	Zinfandel vineyard	California, USA
G	T	YJM320b	Blood	California, USA
G	T	YJM326_b	Human, clinical	California, USA
G	T	YJM428_1b	Paracenteis fluid	California, USA
G	T	EM93_3	Rotting fig	California, USA
G	T	UC10	Wine	California, USA
G	T	UCD_61-190-6A	Drosophila sp.	California, USA
G	T	YJM450	Unknown	California, USA
G	T	YJM456	Unknown	California, USA
G	T	YJM541	Unknown	California, USA
G	T	YJM554	Unknown	California, USA
G	T	YJM555	Unknown	California, USA
G	T	YJM681	Unknown	California, USA
G	T	YJM1527	Prune	California, USA
G	T	YJM1615	Clinical	California, USA
G	T	BC187	Winery	California, USA
G	T	C6.1	Palm wine	Cameroon
G	T	C15.1	Palm nuts	Cameroon
G	T	C10.4	Clay	Cameroon
G	T	DBVPG1659	Grape must	Campo de Santiago, La Mancha, Spain
G	T	ZP_611	Quercus robur	Canada, Vancouver,
G	T	DBVPG1601	Grape must	Casa del Rey, La Mancha, Spain
G	T	2163	Quercus faginea, 30C	Castellon, Spain
G	T	CBS1576	Exudate of Arenga sp.	Celebes, Sulavesi, Indonesia
G	T	DBVPG1669	Grape must	Cenicero, Rioja, Spain
G	T	DBVPG1599	Grape must	Cerro del Moro, La Mancha, Spain
G	T	CLIB650	Bili Bili beer, brewery	Chad
G	T	CLIB651	Beer leaven for Bili Bili beer, brewery	Chad
G	T	CLIB653	Beer leaven for Bili Bili beer, brewery	Chad
G	T	CLIB654	Beer leaven for Bili Bili beer, brewery	Chad
G	T	CLIB655	Beer leaven for Bili Bili beer, brewery	Chad
G	T	BJ6	Persimmon	Changping, Beijing, China
G	T	CBS2183	Wine	Chateau Chalon France
G	T	CBS6223	Grape juice	Chile
G	T	L-304	Wine	Chile
G	T	L-475	Wine	Chile
G	T	L-846	Wine	Chile
G	T	L-319	Wine	Chile
G	T	L1528	Wine	Chile
G	T	L1528	Winery	Chile
G	C	CLIB413_1b	Fermenting rice beverage	China
G	T	CBS2087	Lychee flower	China
G	T	CLIB413	Fermenting rice	China
G	T	IFO_0289:4-3(b)	Moromi of Chinese wine kaoliangchiu	China
G	T	ZTW1	Bioethanol	China
G	T	DBVPG1701	Grape must	Cihuri, Rioja, Spain
G	T	DBVPG2088	Cognac	Cognac, France
G	T	DBVPG1029	Fermenting Grape must	Colli di Roma, Lazio, Italy
G	T	DBVPG1057	Grape must	Colli Romani, Lazio, Italy
G	T	DBVPG1085	Grape must	Corato, Italy
G	T	DBVPG1145	Grape must	Corvo, Sicily, Italy
G	T	CBS6333	Rotting banana (from Musa sapientum)	Costa Rica
G	T	CLQCA_11-024	Unidentified aquatic plant	Cotopaxi, Ecuador
G	T	CLIB274_1	Bakery	Czech Republic
G	T	DBVPG1554	Wine	Dalmatia
G	T	UCD_06-645	Female olive fly, surface sterilized, smashed, plated on RBCA	Davis, CA, UCD
G	T	DBVPG1699	Grape must	De Casa la Reina, Rioja, Spain
G	T	CBS2272	Butter milk	Delft, Netherlands
G	T	CBS2966a	Distillery	Denmark
G	T	CBS3000	Palm wine	Denmark
G	T	CBS2965	Distillery	Denmark
G	T	DBVPG4686	Winery	Deruta, Perugia, Italy
G	T	CCY_21-4-106	River water (Morava)	Devinska Nova Ves, Slovakia
G	T	DBVPG5836	Soil close to plum tree, depth: 25 cm. Agricultural soil: presence of important vegetation, some fallen fruit (plum) rotting & insects. Average T (June): [max: 26.3C / min: 13.6C]. Precipitation (June): 17.4 mm.	District of Hamma Bouziane, Constantine, Algeria
G	T	Dji2-2A(a)	Palm wine	Djibouti
G	T	DBVPG1564	Grape must	Dolianova, Sardinia, Italy
G	T	Lx2	Unknown	Dong Thap, South Vietnam
G	T	BJ20	Bark from Quercus wutaishanica	Dongling Mountain, Beijing, China
G	T	ES4M07	Fruiting body of Geastrum sp.	Dongpu, Sinyi Township, Nantou, Taiwan
G	T	ES2M03	Fruiting body of Russula sp.	Dongpu, Sinyi Township, Nantou, Taiwan
G	T	CLQCA_17-111	Termite mound	Ecuador
G	T	1216	Unknown	El Sauzal, Tenerife, Spain
G	T	DBVPG1577	Grape must	Elmas, Sardinia, Italy
G	T	CBS2165a	Brewers	England
G	T	CLQCA_10-386	Beer	Equador
G	T	DBVPG1841	Red Tecc	Ethiopia
G	T	DBVPG1843	White Tecc	Ethiopia
G	T	DBVPG1848	Tecc	Ethiopia
G	T	YJM1477	Blatz beer	Ethiopia
G	T	DBVPG1490	Grape must	Etna, Sicily, Italy
G	T	DBVPG4036	Grape must	ex Yugoslavia
G	T	DBVPG1788_1b	Soil	Finland
G	T	DBVPG1794_1b	Soil	Finland
G	T	B10-1	Levain from organic flour	Forcalquier
G	T	CBS4667	Grapes	Former Czechoslovakia
G	C	CBS1252	Bakery	France
G	C	SRC 120	Cider bioindustrial strain	France
G	T	CLIB192_1b	Bakery	France
G	T	TL229S2.2	Cheese	France
G	T	CLIB294_1b	Distillery	France
G	T	Y55_1b	Wine	France
G	T	UC1_1b	Wine	France
G	T	CBS4458	Red wine	France
G	T	B1	Unknown	France
G	T	PR	Vineyard	France
G	T	YJM627	Seg. Y55	France
G	T	CLIB554	Dairy, brine	France
G	T	CLIB555	Dairy, brine	France
G	T	D3742	Spoiled ice tea	France
G	T	319-5C	Bakery	France
G	T	SC 29 F. Dromer IP	Vagina	France
G	T	SC 32 F. Dromer IP	Feces	France
G	T	SC 33 F. Dromer IP	Feces	France
G	T	malade M2402A Necker	Feces (therapy isolate)	France
G	T	malade Darkman	Unknown	France
G	T	malade Berchid	Unknown	France
G	T	malade Fauot	Unknown	France
G	T	malade Boisse	Unknown	France
G	T	malade Moreau	Unknown	France
G	T	YJM1415	Wine	France
G	T	YJM1433	Wine	France
G	T	EC1118	Winery	France
G	T	VL3	Winery	France
G	T	Y55	Winery	France
G	Y	CBS1236-a	Bakery	France
G	T	Y6_b	Unknown	French Guiana
G	T	HE001	Human feces	French Guiana
G	T	HE004	Human feces	French Guiana
G	T	HE005	Human feces	French Guiana
G	T	HE006	Human feces	French Guiana
G	T	HE007	Human feces	French Guiana
G	T	HE008	Human feces	French Guiana
G	T	HE009	Human feces	French Guiana
G	T	HE010	Human feces	French Guiana
G	T	HE011	Human feces	French Guiana
G	T	HE012	Human feces	French Guiana
G	T	HE013	Human feces	French Guiana
G	T	HE015	Human feces	French Guiana
G	T	HE016	Human feces	French Guiana
G	T	HE020	Human	French Guiana
G	T	CEY615	Human feces	French Guiana
G	T	CEY616	Human feces	French Guiana
G	T	CEY617	Human feces	French Guiana
G	T	CEY618	Human feces	French Guiana
G	T	CEY619	Human feces	French Guiana
G	T	CEY620	Human feces	French Guiana
G	T	CEY621	Human feces	French Guiana
G	T	CEY622	Human feces	French Guiana
G	T	CEY623	Human feces	French Guiana
G	T	CEY624	Human feces	French Guiana
G	T	CEY625	Human feces	French Guiana
G	T	CEY646	Chicken	French Guiana
G	T	CEY649	Agouti paca (RO)	French Guiana
G	T	CEY650	Agouti paca (RO)	French Guiana
G	T	CEY651	Fruits	French Guiana
G	T	CEY652	Fruits	French Guiana
G	T	CEY653	Fruits	French Guiana
G	T	CEY647	Molossus molossus (bat)	French Guiana
G	T	UCD_40-346	Spoiled Adriatic orchard figs, (1939)	Fresno area, California
G	T	DBVPG6876	Winery	Frog's Leap Winery, California, USA
G	T	DBVPG1714	Grape must	Fuen Mayor, Rioja, Spain
G	T	CLQCA_24SC-235	Tree exudate (Bursera graveolens)	Galapagos, Ecuador
G	T	N19-1C	Exudate of Quercus sp.	Gelendzhik region, Caucasus, Russia
G	T	B-24	Wine conserved in amphora	Georgia
G	T	8-15	Wine conserved in amphora	Georgia
G	T	5-18	Wine conserved in amphora	Georgia
G	T	11-8	Wine conserved in amphora	Georgia
G	T	A-12	Wine conserved in amphora	Georgia
G	T	11-18	Wine conserved in amphora	Georgia
G	T	B-4	Wine conserved in amphora	Georgia
G	T	C-3	Wine conserved in amphora	Georgia
G	T	D-1	Wine conserved in amphora	Georgia
G	T	D-4	Wine conserved in amphora	Georgia
G	T	A-16	Wine conserved in amphora	Georgia
G	T	A-19	Wine conserved in amphora	Georgia
G	T	9-7	Wine conserved in amphora	Georgia
G	T	8-3	Wine conserved in amphora	Georgia
G	T	11-2	Wine conserved in amphora	Georgia
G	T	5-2	Wine conserved in amphora	Georgia
G	T	A-9	Wine conserved in amphora	Georgia
G	T	B-17	Wine conserved in amphora	Georgia
G	T	C-12	Wine conserved in amphora	Georgia
G	T	B-13	Wine conserved in amphora	Georgia
G	T	A-14	Wine conserved in amphora	Georgia
G	T	1-9	Wine conserved in amphora	Georgia
G	T	D-18	Wine conserved in amphora	Georgia
G	T	B-11	Wine conserved in amphora	Georgia
G	T	D-21	Wine conserved in amphora	Georgia
G	T	C-6	Wine conserved in amphora	Georgia
G	T	CBS439	Silvaner grapes	Germany
G	T	CBS1190	Wine	Germany
G	T	CBS1257	Wine	Germany
G	T	UC4	Vineyard	Germany
G	T	NCYC_2798	Clinical isolate, AIDS patient	Germany
G	T	CBS1419	Wine	Ghana
G	T	A-6	Sorghum beer	Ghana
G	T	A-18	Sorghum beer	Ghana
G	T	AY529516	Cocoa bean fermentation	Ghana
G	T	N34:2-4(a)	Maize dough	Ghana
G	T	N26-1-10:7-5(a)	Maize dough	Ghana
G	T	N134:7-1(a)	Maize dough	Ghana
G	T	B9b-1	Levain from organic flour (Renan)	Gif-sur-Yvette
G	T	B9c-1	Levain from organic flour (Renan)	Gif-sur-Yvette
G	T	CBS7764	Salmo gairdneri (rainbow trout)	Goteborg, Sweden
G	T	DBVPG1973	Grape must	Greece
G	T	DBVPG1975	Wine	Greece
G	T	DBVPG1994	Grapes	Greece
G	T	CLQCA_05-006	Rotten fruit	Guayas, Ecuador
G	T	1235	Unknown	Guimar, Tenerife, Spain
G	T	VNL3	Unknown	Ha Noi, North Vietnam
G	T	BMQ557	Unknown	Hai Phong, North Vietnam
G	T	DBVPG1685	Grape must	Haro, Rioja, Spain
G	T	UWOPS87-2421	Opuntia spp.	Hawaii
G	T	YJM1444	Cladode	Hawaii
G	T	2644	Human feces	Hospital Vall d'Hebron, Barcelona, Spain
G	T	CECT1478	Wine	Hungary
G	T	2162	Forest soil, 30C	Hungary
G	T	2187	Forest soil, 30C	Hungary
G	T	995	Fermented beverage from raisins and sugar	Hungary
G	Y	997	Apricot pulp	Hungary
G	T	DBVPG1795	Grape must	Illasi, Verona, Italy
G	T	IL_01_b	Soil	Illinois, USA
G	T	YJM1242	Unknown	Illinois, USA
G	T	YJM1355	Molasses	Illinois, USA
G	T	CLQCA_09-001	Flower (Opuntia sp.)	Imbabura, Ecuador
G	T	YJM1573	Fermented food	India
G	T	Y9_4	Ragi fermentation	Indonesia
G	T	CBS1460	Fermenting fruit	Indonesia
G	T	CBS1196	Arak Distillery	Indonesia
G	T	Y4	Fruit	Indonesia
G	T	YJM1244	Unknown	Indonesia
G	T	CLIB382_1b	Beer	Ireland
G	C	#63	Evolution canyon	Israel
G	T	#23	Evolution canyon	Israel
G	T	#03	Evolution canyon	Israel
G	T	#05	Evolution canyon	Israel
G	T	#33	Evolution canyon	Israel
G	T	#34	Evolution canyon	Israel
G	T	#35	Evolution canyon	Israel
G	T	#36	Evolution canyon	Israel
G	T	#13	Evolution canyon	Israel
G	T	#14	Evolution canyon	Israel
G	T	#57	Evolution canyon	Israel
G	T	#58	Evolution canyon	Israel
G	T	#59	Evolution canyon	Israel
G	T	#60	Evolution canyon	Israel
G	T	DBVPG3051	Grape must	Israel
G	T	EC9-8	Wild isolate	Israel
G	T	DBVPG4651_1b	Tuber magnatum	Italy
G	T	I14_1b	Vineyard soil	Italy
G	T	YJM981_b	Vagina	Italy
G	T	M22_1b	Vineyard	Italy
G	T	CBS1590	Grape must / juice	Italy
G	T	CBS2180	Turbid Italian wine	Italy
G	T	CBS457	Grape must	Italy
G	T	CBS459	Grape must	Italy
G	T	CBS420	Stracchino cheese	Italy
G	T	CBS1489	Tubercular lung	Italy
G	T	M1	Vineyard	Italy
G	T	M5	Vineyard	Italy
G	T	M6	Vineyard	Italy
G	T	YJM984	Vagina	Italy
G	T	YJM989	Vagina	Italy
G	T	YJM990	Vagina	Italy
G	T	DBVPG1880	Grape must treated with pesticides	Italy
G	T	DBVPG1895	Grape must treated with pesticides	Italy
G	T	DBVPG1919	Caverns	Italy
G	T	DBVPG4651	Surface of Tuber magnatum	Italy
G	T	M57	Wine	Italy
G	T	SGU89	Wine	Italy
G	T	SG60	Wine	Italy
G	T	CD7-9Sv2	Wine	Italy
G	T	RB3-7Sc2	Wine	Italy
G	T	SC2-37	Wine	Italy
G	T	Ba-215	Wine	Italy
G	T	FIMA_3	Wine	Italy
G	T	AGME_5I	Wine	Italy
G	T	E1-6	Wine	Italy
G	T	YJM969	Unknown	Italy
G	T	YJM972	Unknown	Italy
G	T	YJM975	Vagina	Italy
G	T	YJM978	Vagina	Italy
G	T	YJM987	Unknown	Italy
G	T	YJM980	Unknown	Italy
G	T	YJM993	Unknown	Italy
G	T	YJM996	Unknown	Italy
G	T	YJM1332	Unknown	Italy
G	T	YJM1336	Unknown	Italy
G	T	M22	Winery	Italy
G	Y	M9	Vineyard	Italy
G	T	DBVPG4381	Seawater	Italy
G	T	DBVPG4410	Wine	Italy
G	T	Y12_1b	Palm wine	Ivory Coast
G	T	CBS400	Palm wine, from Elaeis guineensis	Ivory Coast
G	T	CCY_21-4-97	Fish pond water	Jakubov, Slovakia
G	T	CCY_21-4-98	Sediment of fresh water lake	Jakubov, Slovakia
G	T	908	Raicilla (Mexican distilled spirit)	Jalisco, Mexico
G	T	YJM1386	Sugar cane	Jamaica
G	T	CBS436a	Moto (sake yeast starter)	Japan
G	T	Y9J_1b	Wine	Japan
G	T	K1_1	Sake	Japan
G	T	K12_2	Sake (shochu)	Japan
G	T	CBS6414	Sake yeast	Japan
G	T	CBS1782	Super-attenuated beer	Japan
G	T	CBS6412	Sake yeast	Japan
G	T	CBS6413	Sake yeast	Japan
G	T	K12	Sake	Japan
G	T	RIB0001	Sake	Japan
G	T	RIB0002	Sake	Japan
G	T	RIB0003	Sake	Japan
G	T	RIB0004	Sake	Japan
G	T	RIB0005	Sake	Japan
G	T	RIB1001	Sake	Japan
G	T	RIB1002	Sake	Japan
G	T	RIB1003	Sake	Japan
G	T	RIB1004	Sake	Japan
G	T	CBS435	Moto (sake yeast starter)	Japan
G	T	CBS2188	Fruit of Eryobotrya japonica	Japan
G	T	CBS2270	Japanese wine	Japan
G	T	CECT10711	Sake	Japan
G	T	CECT10712	Sake	Japan
G	T	RIB6008	Sake	Japan
G	T	RIB6009	Sake	Japan
G	T	CLIB414	High sugar foodstuff, Food	Japan
G	T	RIB1005	Sake	Japan
G	T	IFO_0877:6-1	Quercus sp.	Japan
G	T	Ksc2-2B	Tree exudate	Japan
G	T	Ksc40-8A	Tree exudate	Japan
G	T	Ksc73-2D	Tree exudate	Japan
G	T	ATCC_66348-1D	Soil	Japan
G	T	K5	Sake	Japan
G	T	K9	Sake	Japan
G	T	K10	Sake	Japan
G	T	K13	Sake	Japan
G	T	K14	Sake	Japan
G	T	K15	Sake	Japan
G	T	UC5	Sake	Japan
G	T	RIB1008	Sake	Japan
G	T	RIB1010	Sake	Japan
G	T	RIB1011	Sake	Japan
G	T	RIB1012	Sake	Japan
G	T	RIB1014	Sake	Japan
G	T	RIB1015	Sake	Japan
G	T	RIB1016	Sake	Japan
G	T	RIB1017	Sake	Japan
G	T	RIB6001	Sake	Japan
G	T	RIB6003	Sake	Japan
G	T	RIB6004	Sake	Japan
G	T	RIB6005	Sake	Japan
G	T	RIB6006	Sake	Japan
G	T	RIB6007	Sake	Japan
G	T	RIB0007	Sake	Japan
G	T	RIB1006	Sake	Japan
G	T	RIB1007	Sake	Japan
G	T	YJM1387	Unknown	Japan
G	T	YJM1418	Quercus sp.	Japan
G	T	K11	Sake strain	Japan
G	T	Kyokai7	Sake strain	Japan
G	T	UC5	Sake strain	Japan
G	Y	RIB6002	Sake	Japan
G	T	CBS1592	Fermenting cacao	Java, Indonesia
G	T	CBS1593	Fermenting cacao	Java, Indonesia
G	T	DBVPG4460	Wine	Jesi, Italy
G	T	SJ5L16	Soil	Jhuosi, Hualein, Taiwan
G	T	YJM1450	Clinical	Kansas, USA
G	T	N493-2C	Fir tree needles	Kiev district, Ukraine
G	T	EXF-5247	Seawater in harbour	Koper, Slovenia
G	T	EXF-5248	Seawater in harbour	Koper, Slovenia
G	T	YS20	type yeasts of the species Saccharomyces cerevisiae in different sugar media", Letters in Applied Microbiology 2001	Korea
G	T	YS15	type yeasts of the species Saccharomyces cerevisiae in different sugar media", Letters in Applied Microbiology 2001	Korea
G	T	DBVPG1772	Soil	Kuopio, Finland
G	T	DBVPG1625	Grape must	La Enconienda, La Mancha, Spain
G	T	2720	Blood	La Fe Hospital,Valencia, Spain
G	T	DBVPG1595	Grape must	La Mancha, Spain
G	T	DBVPG1608	Grape must	La Mancha, Spain
G	T	DBVPG1615	Grape must	La Mancha, Spain
G	T	DBVPG1626	Grape must	La Mancha, Spain
G	T	DBVPG1629	Grape must	La Mancha, Spain
G	T	DBVPG1725	Grape must	La Puebla de la Barca, Rioja, Spain
G	Y	CCY_21-4-88	Fruitbody of mushroom Xerocomus badius (Fr.) Gilb.	Laksarska Nova Ves, Slovakia
G	T	CLIB1410	Rice wine, Oenology	Laos
G	T	CLIB1411	Rice wine, Oenology	Laos
G	T	CLIB1412	Rice wine, Oenology	Laos
G	T	CLIB1413	Rice wine, Oenology	Laos
G	T	CLIB1414	Rice wine, Oenology	Laos
G	T	Ca6	Fermenting grape must (sweet wine)	Lebanon
G	T	Lib39	Fermenting grape must (white wine)	Lebanon
G	T	Lib51	Fermenting grape must (sweet wine)	Lebanon
G	T	Lib52	Fermenting grape must (sweet wine)	Lebanon
G	T	Lib54	Fermenting grape must (white wine)	Lebanon
G	T	Lib61	Fermenting grape must (red wine)	Lebanon
G	T	Lib70	Fermenting grape must (white wine)	Lebanon
G	T	Lib71	Fermenting grape must (rose wine)	Lebanon
G	T	Lib73	Fermenting grape must (red wine)	Lebanon
G	T	EXF-3387	Homemade apple vingar	Ljubljana, Slovenia
G	T	EXF-4126	Dry wine-berry selection	Ljubljana, Slovenia
G	T	DBVPG1076	Grape must	Locorotondo, Puglia, Italy
G	T	CLQCA_17-060	Hemipteran insect	Loja, Ecuador
G	T	TayTa	Unknown	Long An, South Vietnam
G	T	DBVPG1656	Grape must treated with sulfur dioxide	Los Campillos, La Mancha, Spain
G	T	DBVPG1594	Grape must	Los Cerros, La Mancha, Spain
G	T	DBVPG1661	Grape must	Los Polos, La Mancha, Spain
G	C	CLQCA_04-021	Beetle	Los Rios, Ecuador
G	T	IY_03-5-30-1-1-1_(1)	Chauliodes pectinicornis (male) - Corydalidae	Louisiana, USA
G	T	IY_03-5-26-5-1-1_(1)	Chauliodes pectinicornis (female) - Corydalidae	Louisiana, USA
G	C	CLIB1071	Cider brewery, dry cider	Lower Normandy, France
G	C	CLIB1072	Cider brewery, dry cider	Lower Normandy, France
G	Y	CLIB1070	Cider brewery, dry cider	Lower Normandy, France
G	T	DBVPG1122	Grape must	Lucera, Puglia, Italy
G	T	MAJ_A	Plant material	Majunga, Madagascar
G	T	MAJ_G	Plant material	Majunga, Madagascar
G	T	YJM1388	Fermented tapioca	Malaya
G	T	UWOPS03-461.4	Nectar, Bertam palm	Malaysia
G	T	UWOPS03-429.1	Nectar, bertam palm	Malaysia
G	T	UWOPS03-433.3	Nectar, bertam palm	Malaysia
G	T	UWOPS03-459.1	Nectar, bertam palm	Malaysia
G	T	YJM1447	Bertam Palm	Malaysia
G	T	21-4-114	Leaves of peach tree (Prunus armeniaca)	Male levare, Slovakia
G	T	21-4-116	Blossom of apple tree (Malus domestica)	Male levare, Slovakia
G	T	CCY_21-4-119	Blossoms of pear tree (Pyrus communis)	Male Levare, Slovakia
G	T	CCY_21-4-120	Blossoms of plum tree (Prunus domestica L., 'Stanley')	Male Levare, Slovakia
G	T	21-4-111	Leaves of Prunus domestica L., 'Stanley'	Male Zaluzie, Slovakia
G	T	21-4-122	Blossoms of apricot tree (Prunus armeniaca)	Male Zaluzie, Slovakia
G	T	21-4-125	Fruit of plum tree (Prunus domestica L., 'Stanley')	Male Zaluzie, Slovakia
G	T	CCY_21-4-121	Blossoms of apricot tree (Prunus armeniaca L., Madraska)	Male Zaluzie, Slovakia
G	Y	21-4-124	Fruit of plum tree (Prunus domestica L., 'Stanley')	Male Zaluzie, Slovakia
G	T	DBVPG1918	Grape must	Malta
G	T	DBVPG1123	Grape must	Manduria, Taranto, Italy
G	T	DBVPG1581	Grape must	Marassinai, Sardinia, Italy
G	T	DBVPG4905	Fermenting grape must	Marsciano, Perugia, Italy
G	T	YJM1338	Sour fig	Maryland, USA
G	T	YJM1385	Sugar refinery	Maryland, USA
G	T	SD-15	Sourdough levan	Matera, Italy
G	T	DBVPG1107	Grapes	McLaren Valley, Australia
G	T	L-958	Wine	Mendoza area, Argentina
G	T	L-960	Wine	Mendoza area, Argentina
G	T	L-962	Wine	Mendoza area, Argentina
G	T	906	Must from various Agave sp.	Mexico
G	T	YJM1190	Unknown	Michigan, USA
G	T	YJM1199	Unknown	Michigan, USA
G	T	YJM1202	Unknown	Michigan, USA
G	T	YJM1208	Unknown	Michigan, USA
G	T	YJM1311	Unknown	Michigan, USA
G	T	YJM1326	Unknown	Minnesota, USA
G	C	YJM1478	Kefyr	Missouri, USA
G	T	T7	Oak three	Missouri, USA
G	T	DBVPG6878	Winery	Mondavi Winery, California, USA
G	T	PB56	Bark from Quercus sp. (Oak 1), next to vineyard	Montalcino in Italy
G	T	PB67	Soil beneath grape vine	Montalcino in Italy
G	T	PB94	Soil by trunk of Quercus sp. (Oak 1), next to vineyard	Montalcino in Italy
G	T	PB137	Bark of grape vine	Montalcino in Italy
G	T	PB197	Litter by trunk of Quercus sp. (Oak 4), next to vineyard	Montalcino in Italy
G	T	PB200	Soil by trunk of Quercus sp. (Oak K), next to vineyard	Montalcino in Italy
G	T	EXF-7197	Quercus sp.	Montenegro
G	T	RR1a	Unknown	My Tho, South Vietnam
G	C	CBS1487	Brewery	NA
G	C	CBS1463	Beer	NA
G	C	CBS1398	Leaf of Eucalyptus sp.	NA
G	C	ATCC_38618:2-2	Concentrated orange juice	NA
G	T	CBS428a	Unknown	NA
G	T	CBS1388a	Unknown	NA
G	T	YJM434_1b	Human, clinical	NA
G	T	YJM436_1b	Mouth	NA
G	T	YJM440_1b	Human, clinical	NA
G	T	YJM454_1b	Human, clinical	NA
G	T	YJM678_1b	Unknown	NA
G	T	DBVPG3591_1b	Cocoa beans	NA
G	T	Y3_1b	Palm wine	NA
G	T	CBS1248	Brewers yeast	NA
G	T	CBS2441	Distillery	NA
G	T	CBS1428	Bakery	NA
G	T	CBS1394	Distillery	NA
G	T	CBS2973	Beer wort	NA
G	T	CBS1508	Starter for sorghum brandy	NA
G	T	CBS1387	Bakery	NA
G	T	CBS1509	Distillery	NA
G	T	CBS1173	Fruit ilex	NA
G	T	CBS1479	Wine	NA
G	T	CBS1480	Distillery	NA
G	T	CBS1594	Plant	NA
G	T	CBS3078	Spores	NA
G	T	CBS4734	Sugar cane juice	NA
G	T	CBS1192	Wine	NA
G	T	CBS1194	Wine	NA
G	T	CBS1586	Pear must	NA
G	T	CBS1239	Distillery	NA
G	T	CBS1254	Bakery	NA
G	T	CBS1602	Must of Blanchard pears	NA
G	T	CBS2421	Japanese kefyr grains	NA
G	T	CBS4255	Sputum	NA
G	T	CBS4507	Brewer's yeast, English top yeast	NA
G	T	Y1	Mushroom	NA
G	T	YJM308	Clinical	NA
G	T	YJM339	Clinical	NA
G	T	EXF-5734	Spoiled gooseberry juice	NA
G	T	EXF-5869	Rotten wood	NA
G	T	DBVPG1832	Fruit juice	NA
G	T	77	Baker's yeast	NA
G	T	79	Fleischmann baker's yeast.	NA
G	T	YS5(E)	type yeasts of the species Saccharomyces cerevisiae in different sugar media", Letters in Applied Microbiology 2001	NA
G	T	YS8(E)	type yeasts of the species Saccharomyces cerevisiae in different sugar media", Letters in Applied Microbiology 2001	NA
G	T	YS22(E)	type yeasts of the species Saccharomyces cerevisiae in different sugar media", Letters in Applied Microbiology 2001	NA
G	T	3.3_Safale_S-33	Carlsberg Beer	NA
G	T	3.4_Safbrew_T-58	Carlsberg Beer	NA
G	T	UCD_40-49	Citrus fermentation	NA
G	T	1175	Spoiled beer	NA
G	T	YJM189	Unknown	NA
G	T	YJM193	Unknown	NA
G	T	YJM271	Brewery	NA
G	T	YJM451	Unknown	NA
G	T	YJM453	Unknown	NA
G	T	YJM1250	Sugar cane	NA
G	T	YJM1356	Cider	NA
G	T	YJM1399	Wild cherry tree	NA
G	T	YJM1402	Wine	NA
G	T	YJM1417	Cider	NA
G	T	YJM1419	Bagasse	NA
G	T	YJM1526	Clinical (throat)	NA
G	T	YJM1574	wine/European	NA
G	T	FL100	Laboratory	NA
G	T	FostersB	Brewery	NA
G	T	FostersO	Brewery	NA
G	T	RedStar	Baking strain	NA
G	T	UWOPS05_217_3	Wild isolate	NA
G	T	YJM789	Clinical isolate	NA
G	Y	CBS1385	Bakery	NA
G	T	CLQCA_19-011	Horse dung	Napo, Ecuador
G	T	UWOPS83-883-2	Drosophila sp. from Opuntia stricta,	Navassa Island
G	T	DBVPG1339_1b	Grapes	Netherlands
G	T	CLIB318_1	Bakery	Netherlands
G	T	CBS1544	Juice	Netherlands
G	T	CBS2246	Sputum	Netherlands
G	T	CLIB227	Beer holland	Netherlands
G	T	DBVPG1339	Grape must	Netherlands
G	T	DBVPG1374	Soil	Netherlands
G	T	PB11	Feces	Netherlands
G	T	PB12	Feces	Netherlands
G	T	PB13	Sputum	Netherlands
G	T	PB14	Sputum	Netherlands
G	T	PB15	Feces	Netherlands
G	T	YJM1549	Fermenting fruit juice	Netherlands
G	T	CLIB215	Bakery	New Zealand
G	T	273614N	Royal Victoria Infirmary, Newcastle UK, Galloway A Clinical isolate (Fecal) Mackenzie D	Newcastle, UK
G	T	378604X	Clinical sputum	Newcastle, UK
G	T	YJM1460	Palm Wine	Newcastle, UK
G	T	DBVPG6879	Winery	Newton Winery, California, USA
G	T	CBS7903	Palm wine	Nigeria
G	T	NPA07.1	Palm wine	Nigeria
G	T	NPA05a1	Palm wine	Nigeria
G	T	NPA05b1	Palm wine	Nigeria
G	T	NPA03.1	Palm wine	Nigeria
G	T	NPA06.1	Palm wine	Nigeria
G	T	NPA02-1	Palm wine	Nigeria
G	T	YJM195	Palm wine	Nigeria
G	T	PW5	Winery	Nigeria
G	T	CLIB630	Dairy cheese (camembert)	Normandy, France
G	T	CLIB546	Dairy, cheese (camembert)	Normandy, France
G	T	CLIB547	Dairy, cheese (camembert)	Normandy, France
G	T	CLIB548	Dairy, cheese (camembert)	Normandy, France
G	T	CLIB549	Dairy, cheese (camembert)	Normandy, France
G	T	CLIB550	Dairy, cheese (camembert)	Normandy, France
G	T	CLIB551	Dairy, cheese (camembert)	Normandy, France
G	T	CLIB552	Dairy, cheese (camembert)	Normandy, France
G	T	CLIB553	Dairy, raw milk	Normandy, France
G	T	CLIB557	Dairy, cheese (camembert)	Normandy, France
G	T	CLIB558	Dairy, cheese (camembert)	Normandy, France
G	T	CLIB559	Dairy, cheese (camembert)	Normandy, France
G	T	CLIB560	Dairy, cheese (camembert)	Normandy, France
G	T	CLIB561	Dairy, cheese (camembert)	Normandy, France
G	T	CLIB562	Dairy, cheese (camembert)	Normandy, France
G	T	CLIB563	Dairy, cheese (camembert)	Normandy, France
G	T	CLIB564	Dairy, cheese (camembert)	Normandy, France
G	T	CLIB631	Dairy, cheese (camembert)	Normandy, France
G	T	NC_02_b	Exudate from Quercus sp.	North Carolina, USA
G	T	YJM1083	Clinical	North Carolina, USA
G	T	CCY_21-4-93:6B	Leaves of Sequoia sp.	North Korea
G	T	CCY_21-4-89:7-3	Fermenting acorn meal	North Korea
G	T	SBE-1C	Bakery	Northern Europe
G	T	SBD	Bakery	Northern Europe
G	T	NCYC_2925	Human sputum	Norway
G	T	NCYC_2966	Feces	Nottingham, UK
G	T	N39-7A	Exudate of Quercus robur	Novosibirsk, Siberia, Russia
G	T	CBS422a	Beer	Odessa, Ukraine
G	T	YJM1129	Non-Clinical, segregant of NRRL Y-53 (=NRRL Y-567)	Ohio, USA
G	T	CBS1171	Brewers top yeast	Oranjeboom brewery, Rotterdam, Netherlands
G	T	CBS2992	Palm wine	Pakistan
G	T	DBVPG1898	Grape must	Pantelleria, Italy
G	T	ultra lev. 1127	S. boulardii isolates (from UltraLevure packet)	Paris, France
G	T	malade Broussais	Unknown	Paris, France
G	T	malade 459 Labaume	Blood (therapy isolate)	Paris, France, H1
G	T	malade 1124/150017	Feces (therapy isolate)	Paris, France, H2
G	T	malade 139287/11_2_1	Blood (therapy isolate)	Paris, France, H2
G	T	malade 97 138633/11-2-5	Feces (therapy isolate)	Paris, France, H2
G	T	malade 141076/11210	Feces (therapy isolate)	Paris, France, H2
G	T	malade 150865/1122	Feces (therapy isolate)	Paris, France, H2
G	T	malade 3285/11-2-4	Bronchoalveolar lavage (therapy isolate)	Paris, France, H3
G	T	malade 98 1655/125391	Blood (therapy isolate)	Paris, France, H3
G	T	malade Hc6553	Blood (therapy isolate)	Paris, France, H6
G	T	malade Pac6436	Blood (therapy isolate)	Paris, France, H6
G	T	malade 6442	Catheter (therapy isolate)	Paris, France, H6
G	T	malade 6452	Blood (therapy isolate)	Paris, France, H6
G	T	malade 6441	Blood (therapy isolate)	Paris, France, H6
G	T	malade Elbaz 6766	Therapy isolates (Blood)	Paris, France, H6
G	T	DBVPG1058	Baker's yeast	Pazzaglia, Italy
G	T	DBVPG1712	Grape must	Pedrejon, Rioja, Spain
G	T	YPS128	Soil beneath Quercus alba	Pennsylvania, USA
G	T	YPS129	Flux from Quercus alba	Pennsylvania, USA
G	T	YPS133	Soil beneath Quercus alba	Pennsylvania, USA
G	T	YPS134	Soil beneath Quercus velutina	Pennsylvania, USA
G	T	YPS139	Soil beneath unidentified Quercus sp.	Pennsylvania, USA
G	T	YPS141	Soil beneath Quercus velutina	Pennsylvania, USA
G	T	YPS142	Bark of q.rubra	Pennsylvania, USA
G	T	YPS143	Soil beneath(q.rubra)	Pennsylvania, USA
G	T	YPS154	Bark of q.velutina	Pennsylvania, USA
G	T	YPS615	Quercus sp.	Pennsylvania, USA
G	T	YPS617	Quercus sp.	Pennsylvania, USA
G	T	YPS670	Quercus sp.	Pennsylvania, USA
G	T	YJM1273	Quercus sp.	Pennsylvania, USA
G	T	YJM1434	Oak	Pennsylvania, USA
G	T	YPS163	Soil beneath Quercus rubra	Pennsylvanian
G	T	DBVPG4902	Dried sausages under oil	Perugia, Italy
G	T	VL5	Rice fermentation starter culture	Phan Thiet, South Vietnam
G	C	YJM1383	Coconut	Philippines
G	T	Y10_1b	Coconut	Philippines
G	T	ATCC_52922-1C	Tapuy (rice wine)	Philippines
G	T	YJM1400	Guava	Philippines
G	T	YJM1401	Papaya	Philippines
G	Y	YS19	type yeasts of the species Saccharomyces cerevisiae in different sugar media", Letters in Applied Microbiology 2001	Philippines
G	T	YJM1479	Coconut tuba	Phillipines
G	T	DBVPG1878	Grape must	Piave, Italy
G	T	DBVPG3924	Grape must	Piave, Italy
G	T	CLQCA_10-003	Stingless bee	Pichincha, Ecuador
G	T	CLQCA_10-027	Grass	Pichincha, Ecuador
G	T	CLQCA_10-619	Beetle	Pichincha, Ecuador
G	T	CLQCA_10-620	Orthopteran insect	Pichincha, Ecuador
G	T	DBVPG1473	Wine	Piemonte, Italy
G	Y	M1.1	Cachaça, Muller Industrial	Pirassununga, Sao Paulo, Brazil
G	T	IMB-53	Beetle Mimela aurata (Coleoptera, Rutelinae)	Platanus orientalis forest, in Belasista Mountain, near Kamena Village in Bulgaria
G	T	CBS7539	Turbid beer	Plovdiv, Bulgaria
G	T	CLIB556	Dairy, Saint Maure goat's cheese	Poitou-Charentes, France
G	T	DBVPG1127	Grape must	Popoli, Italy
G	T	DBVPG1584	Unknown	Porec, Istria
G	T	CBS1582	Wine	Portugal
G	T	LalvinQA23	Winery	Portugal
G	T	ZP_577	Quercus faginea	Portugal, Aldeia das Dez, S. Estrela,
G	T	ZP_567	Quercus pyrenaica	Portugal, Castelo de Vide,
G	T	DBVPG1056	grape must	production zone of Chianti wine, Italy
G	T	DBVPG2166	Sagrantino wine	production zone of Sagrantino wine, Montefalco, Foligno, Italy
G	T	DBVPG5760	Wine fermenter	Production zone of Sagrantino wine, Montefalco, Foligno, Italy
G	T	SX1	Bark from tree in Fagaceae family	Qinling Mountain, Shaanxi province, China
G	T	SX3	Bark from Carya sp.	Qinling Mountain, Shaanxi province, China
G	T	DBVPG1555	Unknown	Radgona, Slovenia
G	T	DBVPG1861	River water	Rajamaki River, Finland
G	T	DBVPG1960	Grape must	Recioto, Verona, Italy
G	T	DBVPG2049	Lambrusco grape must	Reggio Emilia, Italy
G	T	DBVPG4162	Grape must	Reggio Emilia, Italy
G	T	DBVPG1611	Grape must	Retamosa, La Mancha, Spain
G	T	DBVPG6880	Winery	Ridge Winery, California, USA
G	T	UFRJ_50613-2D(a)	Cushvara river	Rio de Janeiro, Brazil
G	T	CBS7993	Fresh water	Rio de Janeiro, Tijuca National Forest, Cushvara River, Brazil
G	T	CBS1227	Abscess on epididymis	Romania
G	T	YJM244	Human	Romania
G	T	CBS6216	Tapwater	Rotterdam, Netherlands
G	T	DBVPG1380	Grape must	Rufina, Italy
G	T	CLIB154_1b	Wine	Russia
G	T	CLIB219_2b	Wine	Russia
G	T	VKM_Y-504:S	Berries of Viburnum Burejanum	Russian Far East
G	T	384103A	Human	RVI Newcastle, UK
G	T	368428S	Human	RVI Newcastle, UK
G	T	269521J	Human	RVI Newcastle, UK
G	T	SGB1	Rice fermentation starter culture	Saigon, South Vietnam
G	T	SG4	Unknown	Saigon, South Vietnam
G	T	DBVPG1719	Grape must	San Adrian, Rioja, Spain
G	T	5.5_WLP090	Carlsberg Beer, "San Diego Super Yeast"	San Diego, USA
G	T	DBVPG1078	Grape must	San Ferdinando, Italy
G	T	CBS2970	Blackstrap molasses	San Jose sugar mill, Rio Piedras, Puerto Rico
G	T	DBVPG1074	Grape must	San Severo, Puglia, Italy
G	T	DBVPG1596	Grape must	Santa Cruz de los Canamos, La Mancha, Spain
G	T	CLQCA_02-003	Heart of palm processing equipment	Santo Domingo, Ecuador
G	C	CBS7960	Factory producing ethanol (sugar cane syrup)	Brazil
G	C	CBS7959	Factory producing ethanol (sugar cane syrup)	Brazil
G	C	CBS7963	Fermenting concentrated syrup (sugar cane)	Brazil
G	T	CBS7958	Factory producing cassava flour	Brazil
G	T	CBS7961	Fermenting concentrated syrup (sugar cane)	Brazil
G	T	CBS7957	Factory producing cassava flour	Brazil
G	T	DBVPG1580	Grape must	Sardinia, Italy
G	T	CBS2444	Distillery	Seagrams distillery, Louisville, Kentucky
G	T	DBVPG1129	Grape must	Senigallia, Italy
G	T	EXF-7145	Quercus robur	Serbia
G	T	CLIB208_1	Bakery	Shanaong, China
G	T	DBVPG1798	Grape must	Sicily, Italy
G	T	YS9	Baking strain	Singapore
G	T	EN14S01	Soil	Sinyi, Nantou, Taiwan
G	T	CBS2806a	Wine	Slovakia
G	T	CBS2814	Wine	Slovakia
G	T	CBS2805	Wine	Slovakia
G	T	CBS2807	Wine	Slovakia
G	T	CBS2808	Wine	Slovakia
G	T	DBVPG1976	Wine	Slovakia
G	T	DBVPG1978	Grape must	Slovakia
G	T	EXF-5042	Straw broom sink cleaning after grape pressing	Slovenia
G	T	EXF-5046	Grapes	Slovenia
G	T	EXF-5284	Soil below rotten apple	Slovenia
G	T	EXF-5287	Plum	Slovenia
G	T	EXF-5295	Kefyr	Slovenia
G	T	EXF-5297	Mashed pears	Slovenia
G	T	EXF-5871	Homemade cheese	Slovenia
G	T	EXF-6761	Quercus cerris	Slovenia
G	T	EXF-6780	Quercus petrea	Slovenia
G	T	EXF-6835	Petrol station, oil contaminated asphalt	Slovenia
G	T	DBVPG1984	Grape must	Slovenia
G	T	DBVPG4186	Wine	Slovenia
G	T	YJM270	Unknown	Slovenia
G	T	CBS2888_1b	Soil	South Africa
G	T	UC8_1b	Wine	South Africa
G	T	WE372_1b	Wine	South Africa
G	T	CBS4454	Kaffir beer	South Africa
G	T	CBS4456	Kaffir beer	South Africa
G	T	CBS2247	Grape must	South Africa
G	T	CBS5635	Grape must	South Africa
G	T	CBS4455	Kaffir beer	South Africa
G	T	DBVPG6295	Grape must	South Africa
G	T	YJM1341	Unknown	South Africa
G	T	YJM1342	Unknown	South Africa
G	T	AWRI796	Winery	South Africa
G	T	Vin13	Winery	South Africa
G	Y	YS10(E)	Baker's yeast	South Africa
G	T	CBS5155	Fermenting Grape must	South Armenia
G	C	CBS6308	Brewer yeast, Yorkshire type	South Yorkshire, UK
G	T	CBS4093a	Film on white wine	Spain
G	T	CECT10109_1b	Prickly pear	Spain
G	T	CBS4079	Film on white wine	Spain
G	T	CBS4054	Red wine	Spain
G	T	CBS6007	Wine	Spain
G	T	CBS6914	White wine	Spain
G	T	CBS5835	Wine	Spain
G	T	CBS1250	Cherry wine	Spain
G	T	CBS5112	Grape must	Spain
G	T	CBS6006	Wine	Spain
G	T	CBS462	Grape must	Spain
G	T	CBS4092	Film on white wine	Spain
G	T	CECT10120	Fruit	Spain
G	T	CECT10131	Flower	Spain
G	T	1663	Flower of Centaurea alba	Spain
G	T	DBVPG6223	Grape must	Spain
G	T	CECT10331:9-1	Flowers of Centaurea alba	Spain
G	T	CECT10351-1B	Tomato	Spain
G	T	DBVPG1616-1D	Soil	Spain
G	T	DBVPG1617-5A	Soil	Spain
G	T	DBVPG1619-4B	Soil	Spain
G	T	DBVPG1620-1A	Soil	Spain
G	T	DBVPG1621-5A	Soil	Spain
G	T	DBVPG1622-8B	Soil	Spain
G	T	DBVPG1623-2A	Soil	Spain
G	T	Ponton 11	Mouth	Spain
G	T	Ponton 12	Mouth	Spain
G	T	Ponton 14	Feces	Spain
G	T	NCYC_2743	Unknown	Spain
G	T	YJM1252	Alpechin (waste from olive oil production)	Spain
G	Y	Ponton 13	Mouth	Spain
G	T	DBVPG3022	Grape must	Squinzano, Italy
G	T	S11F3-6B	Phloem sap of Caryota urens	Sri Lanka
G	T	S8BM-30-2D	Phloem sap of Caryota urens	Sri Lanka
G	T	S8BM-32-4D(a)	Phloem sap of Caryota urens	Sri Lanka
G	T	DBVPG6877	Winery	Sterling Winery, California, USA
G	T	CLQCA_18-003	Cocoa fruit	Sucumbios, Ecuador
G	T	CBS8291	Seawater	Sweden
G	T	CBS8292	Seawater	Sweden
G	T	CBS1540	Tibi grains	Switzerland
G	T	CBS423	Wine	Switzerland
G	T	CBS1175	Wine	Switzerland
G	T	SJ5L14	Fruiting body of Auricularia auricular	Taian, Miaoli, Taiwan
G	T	JCM_2985-4B	Fermented fish	Tailand
G	T	JCM_3529-7B	Fermented shrimp	Tailand
G	T	CBS440	Molasses	Taiwan
G	T	CLIB415	Fermenting rice (lao chao), Fermented beverage	Taiwan
G	T	EM14S01-3B	Soil	Taiwan
G	T	ES2M03-7A	Fruiting body of Russula sp.	Taiwan
G	T	GE14S01-7B	Soil	Taiwan
G	C	LCBG-Mosca3	Agave spp. fermentation during rustic mezcal production	Tamaulipas, Mexico
G	C	LCBG-4Y3	Agave spp. fermentation during rustic mezcal production	Tamaulipas, Mexico
G	C	LCBG-3D2	Agave spp. fermentation during rustic mezcal production	Tamaulipas, Mexico
G	C	LCBG-3Y3	Agave spp. fermentation during rustic mezcal production	Tamaulipas, Mexico
G	C	LCBG-3D4	Agave spp. fermentation during rustic mezcal production	Tamaulipas, Mexico
G	C	LCBG-3Y8	Agave spp. fermentation during rustic mezcal production	Tamaulipas, Mexico
G	T	LCBG-3D6	Agave spp. fermentation during rustic mezcal production	Tamaulipas, Mexico
G	T	UWOPS05_227_2	Telok Senangin, Malaysia, Lachance M, 2005 Trigona spp (Stingless bee) collected near Bertam palm flower	Telok Senangin, Malaysia
G	T	YJM682	Unknown	Texas, USA
G	T	YJM683	Unknown	Texas, USA
G	T	YJM689	Unknown	Texas, USA
G	T	YJM693	Unknown	Texas, USA
G	T	YJM1304	Unknown	Texas, USA
G	T	YJM1389	Sewage	Thailand
G	T	YJM1592	Sewage	Thailand
G	Y	DBVPG6861	Poluted stream	Tijuca forest, Rio de Janeiro, Brazil
G	T	DBVPG4695	Winery surface at the beginning of Vino Santo production, Lungarotti winery	Torgiano, Perugia, Italy
G	T	DBVPG1125	Grape must	Torre dei Passeri, Italy
G	T	DBVPG3100	Grape must	Toscana, Italy
G	T	SA6-31	Spontaneous grape fermentation	Toscana, Italy
G	T	DBVPG1523	Grape must	Trentino, Italy
G	T	DBVPG4297	Prosecco wine	Treviso, Italy
G	T	YJM1381	Rum fermentation	Trinidad
G	T	SJ5L13	Leaf of Wendlandia formosana	Tuchih, Nantou, Taiwan
G	Y	SJ7L01	Leaf of Ardisia cornudentata	Tuchih, Nantou, Taiwan
G	Y	SJ6L01	Leaf of Cunninghamia lanceolata	Tuchih, Nantou, Taiwan
G	Y	SJ5L11	Leaf of Acacia dealbata	Tuchih, Nantou, Taiwan
G	Y	SJ5L15	Leaf of Acacia dealbata	Tuchih, Nantou, Taiwan
G	Y	2282	Grapes, Verdosilla variety	Tuejar, Spain
G	T	UCD_40-248	Muscat must to be fortified (1939)	Tulare Winery, California
G	T	YS11(E)	type yeasts of the species Saccharomyces cerevisiae in different sugar media", Letters in Applied Microbiology 2001	Turkey
G	T	DBVPG1790	Soil	Turku, Finland
G	T	DBVPG1041	Grape must	Tuscany, Italy
G	C	CBS6503	Brewery	UK
G	T	CBS7371	Brewery	UK
G	T	CBS6505	Brewery (Killer strain responsible for death of brewing yeast)	UK
G	T	CBS2361	Trinidadian cane sugar	UK
G	T	NCYC_88	Ale strain	UK
G	T	2.6_Windsor_British	Carlsberg Beer	UK
G	T	Win-8B	Brewery	UK
G	Y	CECT1462	Beer	UK
G	Y	NCYC_1187	Ale strain	UK
G	Y	1.6_Safale_S40	Carlsberg Beer	UK
G	Y	Nottingham_ale_1.8_Lallemand	Carlsberg Beer	UK
G	T	DBVPG1708	Soil	Ultura, Sweden
G	T	E4		Umbria, Italy
G	T	MC6	Grape	Umbria, Italy
G	T	MC7	Spontaneous alcoholic fermentation	Umbria, Italy
G	T	MC10	Winery surface	Umbria, Italy
G	T	DBVPG1014	Grape must	Umbria, Italy
G	T	4.9_WLP099	Carlsberg Beer, super high gravity	United Kingdom
G	C	CLIB1077	Cider brewery, dry cider	Upper Normandy, France
G	T	CLIB1082	Cider brewery, dry cider	Upper Normandy, France
G	T	CLIB1085	Cider brewery, dry cider	Upper Normandy, France
G	T	CLIB1083	Cider brewery, dry cider	Upper Normandy, France
G	T	L-1183	Wine	Uruguay
G	T	CLIB272_2	Beer	USA
G	T	YJM145_b	AIDS patient	USA
G	T	YJM280_b	Peritoneal fluid	USA
G	T	YJM413_b	Blood	USA
G	T	YJM421_b	Ascites fluid	USA
G	T	YJM653_1b	Brochoalveolar lavage	USA
G	T	YPS1000_1b	Exudate from Quercus sp.	USA
G	T	YPS163_1b	Exudate from Quercus sp.	USA
G	T	YPS1009_b	Exudate from Quercus sp.	USA
G	T	1.3_Safale_US05	Carlsberg Beer, American Ale yeast	USA
G	T	646-3B	Bakery	USA
G	T	SK1	Lab strain	USA
G	T	DBVPG6874	Human	USA
G	T	DBVPG1631	Grape must treated with sulfur dioxide	Valdepenas, La Mancha, Spain
G	T	2281	Grapes, Picudo variety	Valdevimbre, Spain
G	T	2680	Vagina	Vall d'Hebron hospital, Barcelona, Spain
G	T	2698	Faringe	Vall d'Hebron hospital, Barcelona, Spain
G	T	L-1191	Wine	Valle de Ica, Peru
G	T	L-1194	Wine	Valle de Ica, Peru
G	T	L-1198	Heterozygote, 12% Sporulation Efficiency	Valle de Ica, Peru
G	T	L-1201	Heterozygote, 12% Sporulation Efficiency	Valle de Ica, Peru
G	T	CLIB324_2	Bakery	Vietnam
G	T	CLIB409	Sugar cane (plant)	Vietnam
G	T	324-6C	Bakery	Vietnam
G	T	UL G84F88I90	S. boulardii isolates lychee (reference strain Biocodex)	Vietnam
G	T	DBVPG1792	Soil	Viik, Helsinki, Finland
G	T	DBVPG1606	Grape must	Villarta de San Juan, La Mancha, Spain
G	T	N51-1A	Exudate of Quercus mongolica	Vladivostok, Russian Far East
G	T	UCD_40-235	Muscate grapes	Walnut Creek, California
G	T	UCD_40-255	Red Tokay grapes (1939)	Walnut Creek, California
G	T	YJM1307	Unknown	Washington DC, USA
G	T	DBVPG6044	Bili wine	West Africa
G	T	CBS403	Ginger beer, from Zingiber officinale	West Africa
G	T	Y5	Bili wine	West Africa
G	T	MTF2546	Cocoa bean fermentation	West Africa
G	T	MTF2547	Cocoa bean fermentation	West Africa
G	T	MTF2548	Cocoa bean fermentation	West Africa
G	T	MTF2549	Cocoa bean fermentation	West Africa
G	T	MTF2550	Cocoa bean fermentation	West Africa
G	T	MTF2551	Cocoa bean fermentation	West Africa
G	T	MTF2552	Cocoa bean fermentation	West Africa
G	T	MTF2553	Cocoa bean fermentation	West Africa
G	T	MTF2554	Cocoa bean fermentation	West Africa
G	T	MTF2555	Cocoa bean fermentation	West Africa
G	T	MTF2556	Cocoa bean fermentation	West Africa
G	T	MTF2557	Cocoa bean fermentation	West Africa
G	T	YJM1248	Unknown	West Africa
G	T	YJM1439	Ginger beer	West Africa
G	T	4.5_WLP530	Carlsberg Beer, Abbey ale yeast (Westmalle brewery)	Westmalle, Belgium
G	T	UCD_05-780	Beetle from infested Prunus bokhariensis, walk plate on RBCA. No mold on plate. Prunus bokhariensis Type Botanky E-1-18	Winters, CA Wolfskill USDA Prunus germplasm collection,
G	T	HN10	Rotten wood	Wuzhi Mountain, Hainan province, China
G	T	HN15	Rotten wood	Wuzhi Mountain, Hainan province, China
G	T	HN16	Soil	Wuzhi Mountain, Hainan province, China
G	T	HN19	Bark from tree in Fagaceae family	Wuzhi Mountain, Hainan province, China
G	T	CLQCA_20-060	Water in leaf with organic matter	Yasuni National Park, Orellana, Ecuador
G	T	CLQCA_20-156	Flower (Gesneriaceae sp.)	Yasuni, Orellana
G	T	CLQCA_20-184	Flower from Heliconia sp.	Yasuni, Orellana
G	T	CLQCA_20-221	Flower from Heliconia sp.	Yasuni, Orellana
G	T	CLQCA_20-246	Termite mound	Yasuni, Orellana
G	T	CLQCA_20-259	Decaying fruit	Yasuni, Orellana
G	T	CLQCA_20-314	Termite mound	Yasuni, Orellana
G	T	CLQCA_20-248	Termite mound	Yasuni, Orellana
G	T	DBVPG1711	Grape must	Ygai, Rioja, Spain
G	T	DJ65	Palm wine	Yoboki, Djibouti
G	T	DJ66	Palm wine	Yoboki, Djibouti
G	T	DJ68	Palm wine	Yoboki, Djibouti
G	T	DJ70	Palm wine	Yoboki, Djibouti
G	T	DJ71	Palm wine	Yoboki, Djibouti
G	T	DJ73	Palm wine	Yoboki, Djibouti
G	T	DJ74	Palm wine	Yoboki, Djibouti
G	Y	SJ1L04	Leaf of Podocarppus macrophyllus	Yuchih, Nantou, Taiwan
R	T	3	Chalcidoidea	Forest of Nehmten in Schleswig-Holstein
R	T	2	Chalcidoidea	Schleswig-Holstein
